# Supplementary material for: Suspected parental gonadal/gonadosomatic mosaicism for a TINF2 mutation in two sisters with dyskeratosis congenita
Source: Front Genet. 2026 Jul 15;17:1833814. doi: 10.3389/fgene.2026.1833814 (PMC13369613; doi:10.3389/fgene.2026.1833814)
Supplement: Supplementary file 2 [file DataSheet1.ZIP]

Archive with 3 entries (3 files):
- 整理2.tif
- GAPDH.Tif
- Tin2.Tif
