# Supplementary material for: Suspected parental gonadal/gonadosomatic mosaicism for a TINF2 mutation in two sisters with dyskeratosis congenita
Source: Front Genet. 2026 Jul 15;17:1833814. doi: 10.3389/fgene.2026.1833814 (PMC13369613; doi:10.3389/fgene.2026.1833814)
Supplement: Supplementary file 3 [file DataSheet2.ZIP]

Archive with 2 entries (2 files):
- FLAG.Tif
- GAPDH.Tif
